# Supplementary material for: Physiological characterization of secondary metabolite producing Penicillium cell factories
Source: Fungal Biol Biotechnol. 2017 Oct 17;4:8. doi: 10.1186/s40694-017-0036-z (PMC5644182; doi:10.1186/s40694-017-0036-z)
Supplement: Supplementary file 2 — Additional file 2. Secondary metabolite data. In each separate tab one species with all triplicate samples taken in the DM and CM media. The time points of the samples taken (in hour after inoculation) and the metabolites detected with their maximum m/z value, retention time and intensity. The metabolites were first identified if they had an absolute area higher than 500,000 counts and intensity higher than 10,000 in the time last sample. The presence of these compounds was searched for in all the other samples. Data was generated by UHPLC–DAD–QTOFMS on a maXis HD orthogonal acceleration quadrupole time-of-flight mass spectrometer (Bruker Daltonics). [file 40694_2017_36_MOESM2_ESM.xlsx]

## Sheet: P. coprophilum
				DM															CM
			Sample	SIGRI0025_2	SIGRI0026_3	SIGRI0027_4	SIGRI0028_5	SIGRI0029_6	SIGRI0030_7	SIGRI0031_8	SIGRI0032_9	SIGRI0033_10	SIGRI0034_11	SIGRI0035_12	SIGRI0036_13				SIGRI0037_14	SIGRI0038_15	SIGRI0039_16	SIGRI0040_17	SIGRI0041_18	SIGRI0042_19	SIGRI0043_20	SIGRI0044_21	SIGRI0045_22	SIGRI0046_23	SIGRI0047_24	SIGRI0048_1
			time (h)	0	39	51	69	0	39	51	69	0	39	51	69				0	26	67	93	0	26	67	93	0	26	67	93
metabolite ID	Name	Quant_mz	RT	Intensity
	Unidentified 1	322.13	1.23 (1.2)				17378			13926	14443			11890	14740	0	2	3		7779	96591	88473		7050	68953	161712		5822	79455	98974	3	3	3
	Unidentified 2	233.128	3.243 (3.2)				6406			6672						0	1	1		8405	74877	84629		6973	70398	257832			63466	73504	2	3	3
	Unidentified 3	422.182	3.659 (3.7)		42638	539323	502222		44000	552460	430964		68463	455511	407218	3	3	3		31131	1686921	464024		30135	1233180	888778		24111	859651	853901	3	3	3
	Unidentified 4	283.118	3.714 (3.7)												8334	0	0	1			1778763	1353217			2187639	1804723			1221258	1321915	0	3	3
	Unidentified 5	236.055	4.09 (4.1)		50098	323773	516922		58320	316012	475571		81912	384173	528174	3	3	3		41776	931684	897726		44871	646722	786422		46085	799162	944092	3	3	3
1	Neoxaline	436.197	4.147 (4.2)		197891	1707860	1775061		255358	1756692	1942953		385756	1722976	1884436	3	3	3			2101385	2101695		66025	2104665	2103614			2090657	2100363	1	3	3
2	Meleagrin	434.182	4.442 (4.5)		1925150	2103970	2099803		2061410	2102109	2089775		2046354	2103357	2101070	3	3	3		795108	2100850	2103836		778114	2040248	2102484		776527	2084110	2096385	3	3	3
	Unidentified 6	450.238	4.526 (4.5)		27480	64989	15265		32093	115591	16280		37551	63614	14409	3	3	3		50551	167116	236021		46080	102879	426619		42498	99373	273405	3	3	3
3	N6-formyl-Roquefortine-c	418.188	4.63 (4.6)		93625	144452			133651	157014			148681	75299		3	3	0		530532	84662	1055407		613106	44260	2095630		540106	22799	236694	3	3	3
4	Oxaline	448.2	4.712 (4.8)		2096278		2102729		2101200	2104992	2100978		2100553	2103377	2105006	3	2	3		1528666	2104964	2105324		1226115	2104053	2102816		1571713	2103727	2104981	3	3	3
5	Roquefortine C	390.192	4.858 (4.9)		75272	30727	6656		74451	79599	6911		85212	51753	8201	3	3	3		70662	38322	513614		86442	19835	1612205		77868	8892	91110	3	3	3
	Unidentified 7	209.156	4.937 (5)		11681	296294	1039270		15037	390719	974346		21256	385605	985620	3	3	3		5106	1944405	2172311			2160411	2148785			2013717	2043321	1	3	3
6	Fungisporin	511.291	5.212 (5.2)													0	0	0				226805			9795	182281				77576	0	1	3
	Unidentified 8	251.164	5.443 (5.4)			14734	204679			20920	258422			24818	229237	0	3	3			695345	606766			640627	673288			567669	687385	0	3	3
7	Dechlorogriseofulvin	319.12	5.428 (5.4)				110379				154324				234176	0	0	3			820077	2106104			408405	2106859			572592	2056610	0	3	3
	Unidentified 9	355.092	5.592 (5.6)		538791	1226434	1268799		676489	1234901	1056543		731048	1272354	1457765	3	3	3		397143	1449501	1225974		499735	1045868	1329211		630855	1305243	1202196	3	3	3
	Unidentified 10	253.18	5.641 (5.6)			35419	216873			44034	216697			52020	228819	0	3	3			1159576	1219908			1121890	1486638			882856	1298132	0	3	3
8	Griseofulvin	353.08	5.917 (5.9)				34347				58979				87031	0	0	3			977247	2105302			292219	2107700			434109	2105877	0	3	3
9	Dehydrogriseofulvin	351.063	6.003 (6)													0	0	0			366024	865831			29933	1992981			171583	625727	0	3	3
			total													10	13	14													10	18	19

## Sheet: P. nalgiovense
				DM															CM
			Sample	SIGRI0049_2	SIGRI0050_3	SIGRI0051_4	SIGRI0052_5	SIGRI0053_6	SIGRI0054_7	SIGRI0055_8	SIGRI0056_9	SIGRI0057_10	SIGRI0058_11	SIGRI0059_12	SIGRI0060_13				SIGRI0061_14	SIGRI0062_15	SIGRI0063_16	SIGRI0064_17	SIGRI0065_18	SIGRI0066_19	SIGRI0067_20	SIGRI0068_21	SIGRI0069_22	SIGRI0070_23	SIGRI0071_24	SIGRI0072_1
			Time (h)	0	36	45	93	0	36	45	93	0	36	45	93				0	27	45	70	0	27	45	70	0	27	45	70
metabolite ID	Name	Quant_mz	RT	Intensity
10	Chrysogine	191.081	2.498 (2.5)			27898	106992			19138	29142			5733		0	3	2				21673			4512	10367			5188		0	2	2
11	Citreo isocumarin	279.086	3.899 (3.9)				101960				90942			47538	96722	0	1	3			11541	240486			46739	260691			42413		0	3	2
12	Citreo-isocumarin analog-5	237.075	4.047 (4)				50247				35501			151426	35458	0	1	3			36396	323178			191479	300616			131044		0	3	2
13	Diaportinol	267.086	4.18 (4.2)				528320				316130			346914	410872	0	1	3			83860	1006329		12247	405466	1390756			329155		1	3	2
14	Diaportinic acid	281.065	4.32 (4.3)			5341	1371934				822527			1682599	1041495	0	2	3		253023	458843	2134114		262224	1812111	2144573		173923	1570310		3	3	2
	Unidentified 11	309.096	4.681 (4.7)											53131		0	1	0			10670	139026				164205			53713		0	2	2
	Unidentified 12	295.117	4.781 (4.8)											17626		0	1	0				208202			18010	239481			13023		0	2	2
	Unidentified 13	263.055	4.839 (4.8)				513277				560296			790391	473636	0	1	3		101150	247598	1860516		97386	1066083	1753433		81991	1229566		3	3	2
	Unidentified 14	295.117	4.887 (4.9)											79783		0	1	0			10935	1143584			75267	1148195			54725		0	3	2
15	6-Methoxy-citreoisocoumarin	293.102	5.015 (5)				165020				45751			2119306	40672	0	1	3		20852	733175	2141010		23028	2008197	2104172		13446	2086183		3	3	2
	Unidentified 15	265.07	5.18 (5.2)											52071		0	1	0			12465	97890			51358	87596			39071		0	3	2
6	Fungisporin	511.289	5.197 (5.2)				233986				97434			41230	168701	0	1	3				144472			41496	124171			47406		0	2	2
	Unidentified 16	263.055	5.488 (5.5)				192274				135577			133116	94003	0	1	3		19082	42688	330800		24063	174652	388490		25738	222129		3	3	2
	Unidentified 17	249.075	5.546 (5.5)				81556				25437			126784	24699	0	1	3		6390	32900	503431		6208	158520	809786		5225	121627		3	3	2
	Unidentified 18	323.112	5.804 (5.8)													0	0	0				268579			10433	302348			11798		0	2	2
	Unidentified 19	321.096	5.926 (5.9)											294244		0	1	0			53703	234412			230450	187408			146710		0	3	2
	Unidentified 20	321.133	7.102 (7.1)				8577							76348		0	1	1			13061	988806			74391	721156			61968		0	3	2
			total													0	2	10													5	16	16

## Sheet: P. vulpinum
				DM											CM
			Sample	SIGRI0141_2	SIGRI0142_3	SIGRI0143_4	SIGRI0144_5	SIGRI0145_6	SIGRI0146_7	SIGRI0147_8	SIGRI0148_9	SIGRI0149_10			SIGRI0150_11	SIGRI0151_12	SIGRI0152_13	SIGRI0153_14	SIGRI0154_15	SIGRI0155_16	SIGRI0156_17	SIGRI0157_18	SIGRI0158_19	SIGRI0159_20	SIGRI0160_21	SIGRI0161_1
			Time (h)	0	72	90.6	0	72	90.6	0	72	90.6			0	32.4	48.4	94.4	0	32.4	48.4	94.4	0	32.4	48.4	94.4
metabolite ID	Target	Quant_mz	RT	Intensity
	Unidentified 21	252.087	0.611 (0.6)										0	0		7034	452423	1245924		9684	157092	400608		8933	375033	1282721	3	3	3
	Unidentified 22	169.048	0.749 (0.7)		70215	359334		147007	420321		76086	151199	3	3		12812	452570	450966		12327	324867	488917		11016	547674	628288	3	3	3
	unidentified 23 (presumed patulin pathway)	245.082	0.808 (0.8)			10677		11760	36274			12125	1	3		422177	896462	1972413		457279	822728	2116890		833522	1205364	2106725	3	3	3
	Unidentified 24	196.058	0.81 (0.8)		36237	156150		146812	217593		32005	101677	3	3													0	0	0
	Unidentified 25	160.097	0.907 (0.9)						8939			13465	0	2		33815	116378	271781		39132	94028	255338		31925	169034	420216	3	3	3
16	Desoxypatulinic acid	157.05	0.993 (1)		50358	423225		139667	810471		56843	601599	3	3		22288	1071971	1500499		21956	987992	1970067		22463	1271159	1861358	3	3	3
17	Patulin	155.034	1.151 (1.1)		1419661	1593918		1911880	1442140		1786538	1756173	3	3		1509387	1603928	1913585		1720314	1376320	2077262		1827451	1296113	1998853	3	3	3
	Unidentified 26	107.049	1.4 (1.4)		244150	382691		354393	505263		232532	380626	3	3		144401	391865	238772		161754	241278	295913		208768	437547	339308	3	3	3
	unidentified 27 (presumed patulin pathway)	245.081	1.48 (1.5)						9061				0	1		168848	352372	823999		127897	214954	1117634		66104	289885	1080700	3	3	3
18	Neopatulin	155.034	1.757 (1.7)		61999	103601		67488	103691		72054	123600	3	3		85588	316432	928761		96747	209882	784948		98049	323294	1170356	3	3	3
	Unidentified 28	245.081	1.909 (1.9)										0	0		14412	32885	217672		19421	35760	391318		23805	41408	494765	3	3	3
	Unidentified 29	279.087	2.192 (2.2)		8763	42387		21620	76936		10822	59758	3	3			31877	328406			8235	57688			41622	465026	0	3	3
	Unidentified 30	180.065	2.273 (2.3)		42994	118229		67955	128131		48701	104962	3	3		13944	23380	27063		18096	26635	68970		14952	34400	46388	3	3	3
	Unidentified 31	194.154	2.633 (2.6)		17364	75572		78935	196448		29232	102185	3	3				1009581				1072398			4864	2062174	0	1	3
	Unidentified 32	237.076	3.352 (3.3)		14678	76504		47474	447061		11705	61484	3	3		25977	917315	1257057		32948	962481	1610223		19129	935805	1197212	3	3	3
	Unidentified 33	107.049	3.483 (3.5)		130265	168391		186038	298474		193815	172337	3	3		101320	231903	129037		81796	133825	103151		45770	212129	118704	3	3	3
	Unidentified 34	213.149	4.069 (4)									11399	0	1		10641	127524	253384		8230	91448	315943		9279	198237	509292	3	3	3
	Unidentified 35	253.142	4.234 (4.2)										0	0			343701	236269			301128	389123		59488	415820	455768	1	3	3
2	Meleagrin	434.183	4.353 (4.3)		82869	1035121		645515	1991210		82268	1402269	3	3		89186	450340	338578		130707	568621	566182		96379	428746	544729	3	3	3
	Unidentified 36	153.055	4.414 (4.4)		556117	229934		429244	212087		537455	217781	3	3	5863	1543620	1490929	1017351		1475699	1536718	2140114		1280877	1850182	1536981	3	3	3
4	Oxaline	448.198	4.73 (4.7)		631481	2047871		2014146	2101461		762725	2098040	3	3		481064	762957	715789		611321	1349745	1130708		473288	831227	1111357	3	3	3
	Unidentified 37	361.126	4.962 (5)			6432			18026			7692	0	3			526353	1408287			502778	1594822			735665	1849563	0	3	3
19	3-[2'(R)hydroxybutyl]-7-hydroxyphthalide	223.097	5.115 (5.1)			11613		6680	25799			14075	1	3		13669	384820	1438023		13143	517612	1260932		12186	566670	1667192	3	3	3
	Unidentified 38	281.137	5.181 (5.2)		7213	15377		19859	20872		16426	28601	3	3		92332	417093	256157		65584	258279	271358		21116	381986	232958	3	3	3
	Unidentified 39	727.365	5.563 (5.6)										0	0		48723	206233	227450		92397	240487	320975		180223	319518	510363	3	3	3
	Unidentified 40	389.121	5.782 (5.8)										0	0			97623	293350			61003	274959			90838	332643	0	3	3
20	(-)-3-butyl-7-hydroxyphthalide	207.103	6.089 (6.1)		390872	803289		1272605	1242054		308254	1166498	3	3		2120483	2107744	2108330		2008798	2107457	2107119		2011666	2107458	2108047	3	3	3
	Unidentified 41	291.159	6.434 (6.4)										0	0		8437	65067	96341		7789	71369	84355			79747	151726	2	3	3
21	andrastin A	487.268	7.241 (7.2)		116499	660725		327053	1889037		132178	926370	3	3		11102	43667	52756		13472	73203	98625			39053	74233	2	3	3
			total										17	21													23	27	28

## Sheet: P. polonicum
				CM															DM
			Sample	SIGRI0117_2	SIGRI0118_3	SIGRI0119_4	SIGRI0120_5	SIGRI0121_6	SIGRI0122_7	SIGRI0123_8	SIGRI0124_9	SIGRI0125_10	SIGRI0126_11	SIGRI0127_12	SIGRI0128_13				SIGRI0129_14	SIGRI0130_15	SIGRI0131_16	SIGRI0132_17	SIGRI0133_18	SIGRI0134_19	SIGRI0135_20	SIGRI0136_21	SIGRI0137_22	SIGRI0138_23	SIGRI0139_24	SIGRI0140_1
			Time (h)	0	49	64	72	0	49	64	72	0	49	64	72				0	24.25	30.25	39.25	0	24.25	30.25	39.25	0	24.25	30.25	39.25
metabolite ID	Target	Quant_mz	RT	Intensity
	Unidentified 42	151.05	0.883 (0.9)		482274	3837024	3583902		48657	2255613	3311054		2161604	6965606	4159793	3	3	3				212872				79189				201308	0	0	3
22	l tyrosin	182.081	1.514 (1.5)			379057	3413790			119322	379242		62088	1771665	6927533	1	3	3				6125866				9106475				6433846	0	0	3
	Unidentified 43	141.054	1.85 (1.8)													0	0	0				488681				701461				1521385	0	0	3
	Unidentified 44	174.112	2.121 (2.1)													0	0	0		383734	456891	585208		545981	558194	521296		444790	534096	650110	3	3	3
	Unidentified 45	180.065	2.267 (2.3)		34234	235337	767857			73150	168012		51859	254070	429862	2	3	3			124737	2325490			140118	1842084		22018	131769	2316396	1	3	3
	Unidentified 46	253.082	2.629 (2.6)		147790	627853	1270650			218196	326174		273071	1042544	918924	2	3	3				131662				31547				137777	0	0	3
23	Penicillic acid	171.065	2.874 (2.9)			217576	326653			34972	363960			579659	569812	0	3	3				320767				274302				604983	0	0	3
	Unidentified 47	249.087	3.513 (3.5)		130514	2735504	1020641			696163	983250		524098	2498729	827210	2	3	3				41019				42700				19283	0	0	3
	Unidentified 48	327.182	3.897 (3.9)			88806	1755218			35700	112275			170957	2080823	0	3	3													0	0	0
24	Leucyltryptophanyl diketopiperazine	300.171	4.158 (4.2)		127805	1867088	2844194			567971	1616114		124227	1525860	1701237	2	3	3				285449				535645			24024	449766	0	1	3
	Unidentified 49	304.166	4.422 (4.4)		47091	186085	574961			117176	311805		25946	139193	234029	2	3	3				117523				161185			17381	119445	0	1	3
	Unidentified 50	444.195	4.8 (4.8)		101633	474826	898672			462333	912355			622086	530208	1	3	3				24039				19018				36887	0	0	3
	Unidentified 51	442.233	4.842 (4.8)			32320	746055			30522	64253			49620	677613	0	3	3													0	0	0
	Unidentified 52	275.185	5.028 (5)				62610								70069	0	0	2				397249				452289				390975	0	0	3
	Unidentified 53	285.16	5.217 (5.2)			402211	4529287			111022	384560		20536	849410	4981990	1	3	3													0	0	0
	Unidentified 54	257.175	5.507 (5.5)			42682	293100			13296	29128			78901	465149	0	3	3				1050709				1387586				1077562	0	0	3
25	aspterric acid	267.159	5.578 (5.6)		2054234	3729291	4222879			2156742	2657838		2900260	5257546	4713162	2	3	3			36106	2091933			128199	5273191			15267	2373197	0	3	3
	Unidentified 55	398.244	5.638 (5.6)			101064	2009336				68221			320956	3598138	0	2	3													0	0	0
	Unidentified 65	412.223	5.683 (5.7)		95440	287966	4292636		130219	320446	659569		62292	432559	4119884	3	3	3													0	0	0
	Unidentified 57	426.239	5.825 (5.8)		26613	411988	2737060			239249	623983		35211	769307	3247767	2	3	3													0	0	0
	Unidentified 58	424.223	6.307 (6.3)			42435	576543			40559	108553			73124	545997	0	3	3													0	0	0
	Unidentified 59	410.243	6.284 (6.3)				398344								26846	0	0	2				498016				1854576				854901	0	0	3
26	Verrucofortine (Fructigene B)	410.245	6.629 (6.7)		10045968	13606641	14121131		7618754	13544541	14970716		10245879	13889539	12862241	3	3	3			36502	7213860		23001	19235	6599043		16767	19758	8367444	2	3	3
			total													10	19	21													2	4	16

## Sheet: P. decumbens
				CM															DM
			Sample	SIGRI0093_14	SIGRI0094_15	SIGRI0095_16	SIGRI0096_17	SIGRI0097_18	SIGRI0098_19	SIGRI0099_20	SIGRI0100_21	SIGRI0101_22	SIGRI0102_23	SIGRI0103_24	SIGRI0104_13				SIGRI0105_2	SIGRI0106_3	SIGRI0107_4	SIGRI0108_5	SIGRI0109_6	SIGRI0110_7	SIGRI0111_8	SIGRI0112_9	SIGRI0113_10	SIGRI0114_11	SIGRI0115_12	SIGRI0116_1
			Time (h)	0	36.45	45.45	70.6167	0	36.45	45.45	70.6167	0	36.45	45.45	70.6167				0	33.1	68.1	114.2	0	33.1	68.1	114.2	0	33.1	68.1	114.2
metabolite ID	Name	Quant_mz	RT	Intensity
	Unidentified 60	100.076	0.929 (1)		11950	47326	87630		9167	46780	48033		9475	238338	67989	3	3	3	5413	10002	415865	430874	5379	9914	557072	554611	5532	8320	194630	571070	3	3	3
	Unidentified 61	141.055	1.849 (1.8)				20933				18960			7206	43575	0	1	3			261560	267048			215458	320533			258015	363027	0	3	3
	Unidentified 62	213.076	3.136 (3.2)				8683				8552				20948	0	0	3			224812	295800			189772	466092			218196	551231	0	3	3
	Unidentified 63	263.164	3.731 (3.7)				38278				40518				94526	0	0	3			755048	11078			736500	14350			783046	15285	0	3	3
	Unidentified 64	167.07	3.854 (3.8)				11709				11466				20857	0	0	3		4552	417098	405557		11658	365892	424990		22535	457173	493917	3	3	3
	Unidentified 65	195.099	3.943 (3.9)											31694		0	1	0			315774	362897			284904	470239			255372	465424	0	3	3
	Unidentified 66	298.165	4.115 (4.1)			6926	235570				151623				291595	0	1	3		62595	837701	782560		66142	961460	1138219		55563	757289	793426	3	3	3
	Unidentified 67	263.164	4.223 (4.2)				103664				38065				123321	0	0	3			515265	1615362			587972	1855071			305609	2068624	0	3	3
	Unidentified 68	265.18	4.443 (4.4)				39968				37500			5856	57552	0	1	3		5205	1074553	863630			1291935	946676			1041763	880976	1	3	3
	Unidentified 69	263.128	4.481 (4.4)				34048				9864				40681	0	0	3			1800743	1660771			1990914	1984779			2154557	2072979	0	3	3
	Unidentified 70	197.117	4.666 (4.5)												5867	0	0	1			264768	235362			233706	280448			359970	335908	0	3	3
	Unidentified 71	348.141	4.896 (4.9)			5434					39060					0	1	1		43763	120510	374644			184397	585926		91107	99215	411112	2	3	3
	Unidentified 72	245.117	5.008 (4.9)				48002				15112				55291	0	0	3			740025	695959			849216	1048881			883187	1070062	0	3	3
	Unidentified 73	281.138	x (5)													0	0	0													0	0	0
	Unidentified 74	173.132	5.232 (5.2)				21263				33769				45985	0	0	3			427208	724466			350105	1048907			121775	1434608	0	3	3
	Unidentified 75	211.133	5.424 (5.4)				13068				12115				17631	0	0	3			226233	558153			223487	926505			208850	724306	0	3	3
	Unidentified 76	261.149	6 (5.9)				9846									0	0	1			12640	20326			16564	30094			343390	21918	0	3	3
	Unidentified 77	235.133	6.248 (6.1)				8142				7579				74839	0	0	3			157427	236144			161764	348822			467008	355196	0	3	3
	Unidentified 78	297.167	6.529 (6.5)		9020	21553	20625		7924	34214	24085		16133	23378	23443	3	3	3		33910	36722	351419		29270	32701	231006		42467	59263	381085	3	3	3
	Unidentified 79	239.162	6.928 (6.9)							11712						0	1	0			337087	375560	5877		90417	461385	4648		344870	136578	0	3	3
27	Calbistrin A	523.269	7.022 (7)													0	0	0			423661	257262			1256008	383449			1763455	1493790	0	3	3
	Unidentified 80	239.162	7.091 (7.1)							11712						0	1	0			145588	200441	5548		39085	222282	4648		152693	62485	0	3	3
28	andastrin A	487.268	7.242 (7.2)		22127		1478888			288279	755047		393083	819275	2035023	2	2	3			271696	325377			270184	362830			92095	478697	0	3	3
	Unidentified 81	219.138	7.672 (7.7)													0	0	0			182528	304568			270145	812255			169829	969951	0	3	3
29	Andrastin C	473.289	8.615 (8.6)			17069	295465			28912	26050		13875	97440	143929	1	3	3			117772	323280			542009	332441			133673	1510610	0	3	3
			total													3	4	16													5	24	24

## Sheet: P. flavigenum
				DM															CM
			Sample	SIGRI0001_1	SIGRI0002_2	SIGRI0003_3	SIGRI0004_4	SIGRI0005_5	SIGRI0006_6	SIGRI0007_7	SIGRI0008_9	SIGRI0009_10	SIGRI0010_11	SIGRI0011_12	SIGRI0012_13				SIGRI0013_14	SIGRI0014_15	SIGRI0015_16	SIGRI0016_17	SIGRI0017_18	SIGRI0018_19	SIGRI0019_20	SIGRI0020_21	SIGRI0021_22	SIGRI0022_23	SIGRI0023_24	SIGRI0024_25
			Time (h)	0	27.4	34.4	90.3	0	27.4	34.4	90.3	0	27.4	34.4	90.3				0	25	31	93	0	25	31	93	0	25	31	93
metabolite ID	Target	Quant_mz	RT	Intensity
10	chrysogine	191.082	2.506 (2.5)			284005	334166		7178	1042581	982303			224157	489358	1	3	3				2208453				2131943				2186098	0	0	3
2	meleagrin	434.185	4.436 (4.3)				1947641				1730561				1111064	0	0	3			9782	599760				985942			11748	1784319	0	2	3
3	N6-formyl-Roquefortine-c	418.188	4.627 (4.6)													0	0	0				18792				14002				33418	0	0	3
5	roquefortine C	390.192	4.853 (4.9)													0	0	0				13453				7159				34249	0	0	3
6	fungisporin	511.292	5.2 (5.2)				231879									0	0	1				639763				1236117				1229663	0	0	3
			total													0	1	2													0	1	5

## Sheet: P. steckii
				DM											CM
			Sample	SIGRI0073_2	SIGRI0074_3	SIGRI0075_4	SIGRI0076_5	SIGRI0077_6	SIGRI0078_7	SIGRI0079_8	SIGRI0080_9				SIGRI0081_10	SIGRI0082_11	SIGRI0083_12	SIGRI0084_13	SIGRI0085_14	SIGRI0086_15	SIGRI0087_1	SIGRI0088_1	SIGRI0089_2	SIGRI0090_3	SIGRI0091_4	SIGRI0092_1
			Time (h)	0	36.5	48.5	90.5	0	36.5	48.5	90.5				0	27.3	39.3	48.3	0	27.3	39.3	48.3	0	27.3	39.3	48.3
metabolite ID	Target	Quant_mz	RT	Intensity
	Unidentified 81	180.065	2.261 (2.2)			34117	348776			29373		0	2	1		23961	184629	1702096		29021	193459	1764338		24727	159267	2135769	3	3	3
	Unidentified 82	241.097	2.562 (2.5)				703742				272070	0	0	2				51310								62422	0	0	2
30	trichodermamide C	447.139	3.524 (3.5)				347842				1189715	0	0	2				5010701				4231010				4062350	0	0	3
	Unidentified 83	513.1	3.784 (3.8)				1887424				3131236	0	0	2				3947621				3508528				4686729	0	0	3
	Unidentified 84	361.212	3.857 (3.8)				2229911				1454495	0	0	2				16566									0	0	1
	Unidentified 85	251.164	4.572 (4.6)		21187	419706	491998		35860	226424	385438	2	2	2			24348				26635				91078		0	3	0
	Unidentified 86	214.123	5.182 (5.2)			760262	967743			631938	624975	0	2	2													0	0	0
	Unidentified 87	271.169	5.439 (5.4)			139483	536681			115998	596703	0	2	2			844127	6451884			673253	6639395			635349	6921792	0	3	3
	Unidentified 88	269.154	6.07 (6)		29267	1595171	3175825		50908	1694724	3517020	2	2	2		1977272	9167894	17297958		1932151	9539810	16664714		1628628	8729694	17590886	3	3	3
	Unidentified 89	269.154	6.288 (6.3)			315176	486263			253197	771530	0	2	2		192376	1117310	1843843		231634	1138167	2265586		141720	1021017	2220351	3	3	3
	Unidentified 90	449.155	3.648 (3.639)								58975	0	0	1				1511730				1259631				1145544	0	0	3
	Unidentified 91	431.144	3.947 (3.938)									0	0	0				1490632				1490878				1337270	0	0	3
	Unidentified 92	545.071	4.276 (4.271)				107477				672460	0	0	2				7511863				6897244				6699310	0	0	3
	Unidentified 93	289.18	4.426 (4.421)				45625				49009	0	0	2			202509	2379011			235853	1893830			163315	2448059	0	3	3
	Unidentified 94	285.149	4.605 (4.587)			218108	359043			236769	370550	0	2	2		94192	1148170	5758046		53182	1071299	5172491		45594	821978	6165538	3	3	3
	Unidentified 95	307.19	4.763 (4.754)			29355	54659			21420	44671	0	2	2			548320	2576458			340951	1878289			243393	2623502	0	3	3
	Unidentified 96	271.169	4.815 (4.803)				123182				145810	0	0	2			573350	5535052			569423	4610230			369962	5916247	0	3	3
	Unidentified 97	305.175	4.973 (4.953)			40783	102497			34975	84444	0	2	2			416189	3506875			437928	3577510			385551	4253933	0	3	3
	Unidentified 98	271.169	5.184 (5.17)			48151	171902			41988	164406	0	2	2			819072	5580293			689830	5254508			593102	5968669	0	3	3
	Unidentified 99	289.18	5.305 (5.303)			93272	182646		19381	80076	177702	1	2	2		202532	968505	4799519		108180	742891	3741529		80961	619010	4709371	3	3	3
	Unidentified 100	271.169	5.439 (5.419)			139483	536681			115998	596703	0	2	2			844127	6451884			673253	6639395			627096	6921792	0	3	3
	Unidentified 101	289.18	5.609 (5.602)			34121	82624			33135	110481	0	2	2		30111	532268	2447192			273202	1505647			148956	2619368	1	3	3
	Unidentified 102	267.138	5.507 (5.486)				87278					0	0	1			150450	1149985			253333	1937532			307407	1364214	0	3	3
	Unidentified 103	335.185	5.991 (5.985)			14593	53304				42844	0	1	2			137681	1285932			306378	1901353			362415	1476347	0	3	3
	Unidentified 104	305.175	6.197 (6.185)									0	0	0			56526	2692568			64372	3320193			61519	3989243	0	3	3
	Unidentified 105	269.153	6.288 (6.285)			315839	486263			253197	771519	0	2	2		192376	1117310	1843843		231634	1138167	2265586		141720	1021017	2220351	3	3	3
	Unidentified 106	289.18	6.347 (6.318)			42203	48526			42358		0	2	1			1465703	3419792			930563	2860235			740385	3886136	0	3	3
	Unidentified 107	267.138	6.41 (6.401)			110543	74287			115748	74715	0	2	2		385963	1044491	3399793		254444	865679	2638971		204580	681973	2990037	3	3	3
	Unidentified 108	291.195	6.528 (6.434)			161163	66096			140980		0	2	1		88212		7292276							4653173		1	1	1
	Unidentified 109	291.196	6.535 (6.534)			161163	66096			140980	64040	0	2	2		88212	9649985	7292276		88976	6028659	7740749		89147	6227125	11940775	3	3	3
	Unidentified 110	271.169	6.731 (6.734)			57810	94014			52953	62344	0	2	2			3301454	8529574			3487416	9329161			2768814	9450453	0	3	3
	Unidentified 111	273.185	7.224 (7.2)		59093	104775				126778		1	2	0		480220	1871884	2693888		358451	2215673	1898900		301185	1719972	2098314	3	3	3
	Unidentified 112	269.153	7.29 (7.283)				148201				247802	0	0	2			246112	2331507		24183	248865	3587208			193701	2412165	1	3	3
	Unidentified 113	267.138	7.394 (7.383)				34361					0	0	1		42094	92949	838753		183721	321168	1326602		181611	423219	881569	3	3	3
	Unidentified 114	317.175	7.607 (7.599)									0	0	0			280851	720113			688306	881706			699036	727002	0	3	3
	Unidentified 115	319.19	7.718 (7.716)							26404		0	1	0			807806	1581127		41162	1929770	2064564		34599	2075425	1392072	2	3	3
	Unidentified 116	269.154	7.767 (7.749)							23824		0	1	0			119530	923011		74884	332229	1498053		60537	400031	938763	2	3	3
	Unidentified 117	273.185	8.122 (8.115)		21956	494110			49633	659335	80054	2	2	1		839493	2562703	3025006		548949	2194870	2634906		410330	1865482	2372036	3	3	3
			total									3	21	25													13	29	34

## Sheet: P. antarcticum
				DM											CM
			Sample	sigri166_2	sigri167_3	sigri168_4	sigri169_5	sigri170_6	sigri171_7	sigri172_8	sigri173_9	sigri174_10			sigri175_11	sigri176_12	sigri177_13	sigri178_14	sigri179_15	sigri180_16	sigri181_17	sigri182_18	sigri183_1
			Time (h)	0	45.2	64.3	0	45.2	64.3	0	45.2	64.3			0	33.1	66.2	0	33.1	66.2	0	33.1	66.2
metabolite ID	Target	Quant_mz	RT	Intensity
	unidentified 118	120.044	3.18 (3.2)			276436			267857			55538	0	3										0	0
	unidentified 119	100.076	3.8 (3.8)										0	0		7178	214737		6955	663778		290618	321800	3	3
	unidentified 120	161.071	4.2 (4.1)		60755	152806		48848	614665		17318	196997	3	3		10585	29069			57292		6965	115557	2	3
	unidentified 121	147.055	4.39 (4.3)		15147	220597		23287	270281		17992	60095	3	3		11702	20233			41792			72203	1	3
10	chrysogine	191.082	4.67 (4.6)		1305745	2106108	11004	608515	2108916		1149608	2104940	3	3		589303	1444446		158844	1989327		99805	2158939	3	3
	unidentified 122	170.117	4.82 (4.8)		102186		29902	31973	298446	17301	64965		3	1	61355		20151			204043			132756	0	3
31	2-Pyruvoylamino+benzamide-	229.058	5.45 (5.4)		1498010	11639	7206	1003491	12749		465589	377115	3	3		399776	236846		522745	481107		491644	92939	3	3
32	2-Acetyl-4(3H)-quinazolone	189.066	5.65 (5.6)		307455	377631		362863	324684		287868	203358	3	3		535625	260123		97000	75042		89945	256867	3	3
	unidentified 123	239.081	5.51 (5.7)			328193		12935	307368			81182	1	3					69532	48872		41075	54452	2	2
	unidentified 124	259.18	8.46 (8.4)		57418	11158		64474	7858		30373	205263	3	3			21034			6224			103553	0	3
			total
													7	8										6	9

## Sheet: P. arizonense
				DM											CM
			Sample	sigri184_2	sigri185_3	sigri186_4	sigri187_5	sigri188_6	sigri189_7	sigri190_8	sigri191_9	sigri192_10			sigri193_11	sigri194_12	sigri195_13	sigri196_14	sigri197_15	sigri198_16	sigri199_17	sigri200_18	sigri201_1
			Time (h)	0	45.8	65	0	45.8	65	0	45.8	65			0	29.8	46.3	0	29.8	46.3	0	29.8	46.3
metabolite ID	Target	Quant_mz	RT	Intensity
	unidentified 125	100.076	3.997 (3.96)		6725								1	0		235817	334599		222236	167857		262721	108455	3	3
	unidentified 126	607.276	4.916 (4.9)			6874			26229				0	2			269424			24388			24982	0	3
	unidentified 127	180.102	5.402 (5.34)										0	0		174093	221706		165296	193575		148907	148188	3	3
	unidentified 128	152.07	5.457 (5.4)			109377			83184			61522	0	3										0	0
	unidentified 129	267.087	6.172 (6.06)		202515	88002		53784	141140		23940	52518	3	3		18456	34638		40334	63500		67645	109020	3	3
	unidentified 130	281.066	6.299 (6.18)		46900	106863		16278	199891		6974	75293	3	3					6475	7145		13020	15629	2	2
	unidentified 131	237.04	6.262 (6.22)		6884	140306			260242			138296	1	3										0	0
33	pseurotin A	454.147	6.538 (6.41)			421007			595063			243469	0	3		6476	54596		9550	59422		23755	206086	3	3
	unidentified 132	263.055	7.251 (7.14)		81277	90162		21718	149118		11249	105542	3	3		4893	6182		11861	15361		26196	33146	3	3
	unidentified 133	679.46	8.611 (8.55)		81032	48564		20630	54065			9607	2	3		13846	17793			10865				1	2
			total										4	8										6	8

## Sheet: P. solitum
				DM											CM
			Sample	sigri202_2	sigri203_3	sigri204_4	sigri205_5	sigri206_6	sigri207_7	sigri208_8	sigri209_1	sigri210_1			sigri211_2	sigri212_3	sigri213_4	sigri214_5	sigri215_6	sigri216_7	sigri217_8	sigri218_9	sigri219_1
			Time (h)	0	64.8	94.3	0	64.8	94.3	0	64.8	94.3			0	29.6	40.8	0	29.6	40.8	0	29.6	40.8
metabolite ID	Target	MF	RT	Intensity
	unidentified 134	527.287	6.48 (6.42)		195421	1754213		125884	2097180		320854	421880	3	3		5918	23256		4854	39024		5245	17487	3	3
	unidentified 135	511.292	7.079 (7.02)		2015418	2096404		1534732	2101704		2088844	203588	3	3		20873	123526		17411	232634		20665	88044	3	3
	unidentified 136	141.959	3.61 (3.6)										0	0						440632		94245		1	1
	unidentified 137	274.274	7.812 (7.83)			11196		125923	22789		27331	17182	2	3		20651	27003		20036	497624		35051	20401	3	3
	unidentified 138	230.248	7.829 (7.85)		9505	7527		218562	19243		22676	13302	3	3		15034	25849		19657	729400		30872	16345	3	3
34	Atlantinone A	443.243	8.287 (8.25)		30110	128054		33008	621837		80650	206622	3	3										0	0
			total										5	5										4	4
